# Supplementary material for: Effect of an interprofessional simulation program on patient safety competencies of healthcare professionals in Switzerland: a before and after study
Source: J Educ Eval Health Prof. 2023 Aug 28;20:25. doi: 10.3352/jeehp.2023.20.25 (PMC10519772; doi:10.3352/jeehp.2023.20.25)
Supplement: Supplementary file 1 [file jeehp-20-25-dataset1.xlsx]

## Sheet: SCoPS T1
ID de la réponse	Dernière page	Langue de départ	Tête de série	Les 4 derniers chiffres de votre numéro de téléphone (exemple 5734) :	Votre jour de naissance (exemple 11) :	La première lettre de votre prénom (exemple N) :	Dans quel service travaillez-vous principalement ?	Depuis combien de temps travaillez-vous au sein de ce service ? [Années]	Depuis combien de temps travaillez-vous au sein de ce service ? [Mois]	Quelle est votre profession ?	Quelle est votre durée d’expérience professionnelle depuis l’obtention de ce diplôme ? [Années]	Quelle est votre durée d’expérience professionnelle depuis l’obtention de ce diplôme ? [Mois]	Indiquez votre genre :	Quel est votre âge en (années) ?	Avez-vous effectué, à un moment de votre cursus, un stage en Soins intensifs et/ou Urgences et/ou Anesthésie ?	Avez-vous effectué une spécialisation en Soins intensifs et/ou Urgences et/ou Anesthésie ?	Avez-vous effectué, à un moment de votre cursus, une formation dans le domaine de la qualité et de la sécurité des soins ?	Quel était l’intitulé de cette formation ?	Avez-vous déjà participé à une séance de simulation ?	De manière générale, mes expériences en simulation sont satisfaisantes	La dernière simulation a eu lieu il y a combien de mois ? [Mois]	Quelle était la thématique (de manière générale) ?	Appliquer les règles d'hygiène des mains	Gérer la prévention des infections	Gérer la médication de manière sécuritaire	Réaliser des pratiques cliniques en toute sécurité, en général	Gérer des dynamiques de groupe en tenant compte des différences hiérarchiques	Gérer des conflis interprofessionnels	Soutenir les membres de l'équipe lors d'un événement indésirable ou d'un accident évité de justesse	Impliquer le patient dans ses soins	Partager la responsabilité, le leadership et la prise de décisions	Encourager les membres de l'équipe à oser s'exprimer, à poser des questions, à relever des défis, à formuler des recommandations et à prendre leurs responsabilités sur les questions de sécurité	Communiquer de manière cohérente et compréhensible auprès des patients afin d'améliorer leur sécurité	Communiquer de manière efficace avec l'équipe soignante afin d'améliorer la sécurité des patients	Communiquer, de manière verbale et non-verbale, de façon efficace afin d'éviter les événements indésirables	Reconnaître des situations routinières où des problèmes de sécurité pourraient survenir	Identifier et mettre en pratique des solutions sécuritaires	Anticiper et gérer des situations à risque élevé	Anticiper les effets de facteurs humains, telle que la fatigue, qui pourraient nuire à la sécurité du patient	Utiliser de manière sécuritaire la technologie dans le domaine de la santé	Anticiper les effets de facteurs environnementaux, tels que la planification du travail, l’ergonomie, les ressources, qui pourraient mettre à risque la sécurité du patient	Reconnaître un événement indésirable ou un accident évité de justesse	Eviter de nuire au patient et aux autres personnes impliquées dans l'événement en agissant immédiatement quand les risques se présentent	Annoncer la survenue d’un événement indésirable au patient	Participer, en temps opportun, à l'analyse d'un événement indésirable, ainsi qu'à la réflexion et la planification d'actions à mener pour éviter qu'il ne se reproduise	Appréhender la complexité des soins et tenir compte de ce qui la rend difficile (l’aménagement du lieu de travail, les ressources humaines disponibles, la technologie, les limites humaines)	Poser des questions et oser s’exprimer lorsqu’on observe des pratiques risquées	Encourager les patients et l’équipe soignante à exprimer leurs inquiétudes par rapport aux pratiques risquées	Anticiper les effets des systèmes de santé (par exemple: l’organisation et la gestion du travail, le milieu de travail, les politiques, les ressources, la communication et autres procédures) en cas d'événements indésirables
1	1	fr	1572242967	6731	21	C									N/A	N/A	N/A		N/A
2	11	fr	1849776990	6344	20	N	Gériatrie	18	7	Infirmier(e)	24	1	Féminin	47	Oui	Non	Non		Non				Plutôt d’accord	Plutôt d’accord	Plutôt d’accord	Plutôt d’accord	Je suis partagé(e)	Je suis partagé(e)	Je suis partagé(e)	Plutôt d’accord	Plutôt d’accord	Plutôt d’accord	Plutôt d’accord	Plutôt d’accord	Plutôt d’accord	Plutôt d’accord	Plutôt d’accord	Plutôt d’accord	Je suis partagé(e)	Je suis partagé(e)	Plutôt d’accord	Je suis partagé(e)	Tout à fait d’accord	Tout à fait d’accord	Tout à fait d’accord	Tout à fait d’accord	Tout à fait d’accord	Tout à fait d’accord	Tout à fait d’accord
3	11	fr	259326992	1526	3	T	SMIR	0	10	Médecin	22	0	Féminin	49	Oui	Non	Non		Non				Plutôt d’accord	Plutôt d’accord	Je suis partagé(e)	Plutôt d’accord	Je suis partagé(e)	Je suis partagé(e)	Je suis partagé(e)	Plutôt d’accord	Je suis partagé(e)	Je suis partagé(e)	Je suis partagé(e)	Je suis partagé(e)	Je suis partagé(e)	Je suis partagé(e)	Je suis partagé(e)	Je suis partagé(e)	Je suis partagé(e)	Je suis partagé(e)	Je suis partagé(e)	Plutôt d’accord	Plutôt d’accord	Plutôt d’accord	Je suis partagé(e)	Plutôt d’accord	Plutôt d’accord	Je suis partagé(e)	Je suis partagé(e)
4	11	fr	1533754208	7627	19	M	Jolimont	7	10	Aide-soignant(e)	31	5	Féminin	51	Non	Non	Non		Non				Tout à fait d’accord	Plutôt d’accord	Plutôt d’accord	Tout à fait d’accord	Tout à fait d’accord	Plutôt d’accord	Plutôt d’accord	Plutôt d’accord	Je suis partagé(e)	Plutôt d’accord	Plutôt d’accord	Plutôt d’accord	Plutôt d’accord	Plutôt d’accord	Plutôt d’accord	Plutôt d’accord	Plutôt d’accord	Tout à fait d’accord	Tout à fait d’accord	Plutôt d’accord	Je suis partagé(e)	Plutôt d’accord	Plutôt d’accord	Je suis partagé	Tout à fait d’accord	Tout à fait d’accord	Tout à fait d’accord
5	11	fr	1565680405	1374	21	L	SMIG	2	1	Infirmier(e)	3	0	Féminin	28	Oui	Non	Non		Oui	Plutôt d'accord	18	Rcp	Tout à fait d’accord	Tout à fait d’accord	Tout à fait d’accord	Tout à fait d’accord	Plutôt d’accord	Tout à fait d’accord	Tout à fait d’accord	Je suis partagé(e)	Plutôt d’accord	Tout à fait d’accord	Plutôt d’accord	Plutôt d’accord	Plutôt d’accord	Plutôt d’accord	Plutôt d’accord	Plutôt d’accord	Je suis partagé(e)	Plutôt d’accord	Je suis partagé(e)	Plutôt d’accord	Plutôt d’accord	Tout à fait d’accord	Plutôt d’accord	Je suis partagé	Tout à fait d’accord	Plutôt d’accord	Je suis partagé(e)
6	0	fr	1089224211												N/A	N/A	N/A		N/A
7	11	fr	1451971188	5636	27	T	SMIA	0	1	Médecin	10	10	Féminin	42	Oui	Non	Non		Non				Tout à fait d’accord	Tout à fait d’accord	Tout à fait d’accord	Tout à fait d’accord	Tout à fait d’accord	Tout à fait d’accord	Tout à fait d’accord	Tout à fait d’accord	Tout à fait d’accord	Tout à fait d’accord	Tout à fait d’accord	Plutôt d’accord	Plutôt d’accord	Plutôt d’accord	Tout à fait d’accord	Tout à fait d’accord	Plutôt d’accord	Plutôt d’accord	Plutôt d’accord	Plutôt d’accord	Plutôt d’accord	Plutôt d’accord	Tout à fait d’accord	Plutôt d’accord	Plutôt d’accord	Plutôt d’accord	Plutôt d’accord
8	2	fr	1080040119
9	11	fr	1410141127	3285	8	M	SMIR	0	4	Aide-soignant(e)	3	0	Féminin	25	Oui	Non	Non		Oui	Plutôt d'accord	2	Bls	Tout à fait d’accord	Plutôt d’accord	Pas du tout d’accord	Pas du tout d’accord	Tout à fait d’accord	Je suis partagé(e)	Tout à fait d’accord	Tout à fait d’accord	Je ne sais pas	Tout à fait d’accord	Tout à fait d’accord	Tout à fait d’accord	Tout à fait d’accord	Tout à fait d’accord	Tout à fait d’accord	Je ne sais pas	Tout à fait d’accord	Plutôt d’accord	Tout à fait d’accord	Tout à fait d’accord	Tout à fait d’accord	Pas du tout d’accord	Tout à fait d’accord	Tout à fait d’accord	Tout à fait d’accord	Tout à fait d’accord	Tout à fait d’accord
10	11	fr	1881212740	3157	26	L	Jolimont	0	2	Infirmier(e)	0	2	Féminin	25	Non	Non	Non		Oui	Plutôt d'accord	8	.	Plutôt d’accord	Plutôt d’accord	Tout à fait d’accord	Tout à fait d’accord	Plutôt d’accord	Tout à fait d’accord	Tout à fait d’accord	Tout à fait d’accord	Je suis partagé(e)	Plutôt d’accord	Tout à fait d’accord	Plutôt d’accord	Plutôt d’accord	Plutôt d’accord	Plutôt d’accord	Plutôt d’accord	Plutôt d’accord	Tout à fait d’accord	Plutôt d’accord	Plutôt d’accord	Plutôt d’accord	Plutôt d’accord	Plutôt d’accord	Plutôt d’accord	Je suis partagé(e)	Plutôt d’accord	Je suis partagé(e)
11	11	fr	459213618	6087	19	F	SMIR	0	3	Infirmier(e)	0	3	Masculin	24	Non	Non	Non		Oui	Plutôt d'accord	8	Simulations interprofessionnelles sur des thématiques de soins urgents	Plutôt d’accord	Plutôt d’accord	Plutôt d’accord	Plutôt d’accord	Plutôt pas d’accord	Je suis partagé(e)	Plutôt pas d’accord	Je suis partagé(e)	Je suis partagé(e)	Je suis partagé(e)	Je suis partagé(e)	Plutôt d’accord	Plutôt d’accord	Plutôt d’accord	Plutôt d’accord	Je suis partagé(e)	Plutôt d’accord	Tout à fait d’accord	Plutôt d’accord	Je suis partagé(e)	Plutôt d’accord	Plutôt d’accord	Plutôt d’accord	Je suis partagé	Plutôt d’accord	Plutôt d’accord	Je suis partagé(e)
12	11	fr	297582907	3641	24	J	Gériatrie	0	3	Médecin	1	3	Masculin	29	Oui	Non	Non		Oui	Je suis partagé(e)	6	Je ne sais plus	Tout à fait d’accord	Tout à fait d’accord	Plutôt d’accord	Plutôt d’accord	Tout à fait d’accord	Plutôt d’accord	Tout à fait d’accord	Plutôt d’accord	Plutôt d’accord	Plutôt d’accord	Tout à fait d’accord	Plutôt d’accord	Plutôt d’accord	Je ne sais pas	Je ne sais pas	Je ne sais pas	Je ne sais pas	Je ne sais pas	Je ne sais pas	Je ne sais pas	Je ne sais pas	Je ne sais pas	Je ne sais pas	Je ne sais pas	Je ne sais pas	Je ne sais pas	Je ne sais pas
13	11	fr	1614278187	5308	22	M	SMIR	0	9	Infirmier(e)	0	9	Féminin	33	Oui	Non	Non		Oui	Je suis partagé(e)	18	Interdisciplinarité	Plutôt d’accord	Tout à fait d’accord	Plutôt d’accord	Plutôt d’accord	Je suis partagé(e)	Plutôt pas d’accord	Plutôt d’accord	Tout à fait d’accord	Plutôt d’accord	Plutôt d’accord	Plutôt d’accord	Plutôt d’accord	Plutôt d’accord	Plutôt d’accord	Plutôt d’accord	Plutôt d’accord	Tout à fait d’accord	Tout à fait d’accord	Tout à fait d’accord	Tout à fait d’accord	Plutôt d’accord	Tout à fait d’accord	Plutôt d’accord	Tout à fait d’accord	Tout à fait d’accord	Je suis partagé(e)	Je suis partagé(e)
14		fr	497354196												N/A	N/A	N/A		N/A
15	0	fr	1043399221												N/A	N/A	N/A		N/A
16	11	fr	558484128	8825	8	C	Gériatrie	3	10	Aide-soignant(e)	11		Féminin	36	Non	Non	Non		Oui	Plutôt d'accord	12		Tout à fait d’accord	Tout à fait d’accord	Plutôt d’accord	Plutôt d’accord	Je ne sais pas	Plutôt d’accord	Tout à fait d’accord	Tout à fait d’accord	Plutôt pas d’accord	Plutôt d’accord	Tout à fait d’accord	Tout à fait d’accord	Plutôt d’accord	Plutôt d’accord	Plutôt d’accord	Je suis partagé(e)	Plutôt d’accord	Je suis partagé(e)	Plutôt d’accord	Plutôt d’accord	Tout à fait d’accord	Tout à fait d’accord	Je ne sais pas	Je suis partagé(e)	Tout à fait d’accord	Plutôt d’accord	Je ne sais pas
17	11	fr	1043074310	984	10	C	SMIG	0	2	Médecin	2	6	Féminin	29	Oui	Oui	Non		Oui	Plutôt d'accord	7	ACLS	Tout à fait d’accord	Tout à fait d’accord	Tout à fait d’accord	Tout à fait d’accord	Tout à fait d’accord	Tout à fait d’accord	Plutôt d’accord	Tout à fait d’accord	Plutôt d’accord	Tout à fait d’accord	Plutôt d’accord	Tout à fait d’accord	Plutôt d’accord	Plutôt d’accord	Plutôt d’accord	Plutôt d’accord	Plutôt d’accord	Je suis partagé(e)	Tout à fait d’accord	Plutôt d’accord	Plutôt d’accord	Tout à fait d’accord	Tout à fait d’accord	Plutôt d’accord	Tout à fait d’accord	Tout à fait d’accord	Plutôt d’accord
18		fr	314336328												N/A	N/A	N/A		N/A
19		fr	277738502												N/A	N/A	N/A		N/A
20	0	fr	569946607												N/A	N/A	N/A		N/A
21		fr	430816642												N/A	N/A	N/A		N/A
22	0	fr	1941236233												N/A	N/A	N/A		N/A
23		fr	181809186												N/A	N/A	N/A		N/A
24	5	fr	230909214	6300	25	L	SMIG	0	3	Infirmier(e)	3	1	Féminin	29	Oui	Non	Non		Oui	Je suis partagé(e)	24	Réanimation	Plutôt pas d’accord	Plutôt pas d’accord	Tout à fait d’accord	Plutôt d’accord	Plutôt d’accord	Plutôt d’accord	Plutôt d’accord	Tout à fait d’accord	Plutôt d’accord	Plutôt d’accord	Plutôt d’accord	Plutôt d’accord	Je suis partagé(e)
25		fr	1982124436												N/A	N/A	N/A		N/A
26	3	fr	67048817	6628	5	D	SMIG	0	5	Infirmier(e)	0	5	Féminin	25	Non	Non	Non		Oui	Je suis partagé(e)	12	selon mon stage	Tout à fait d’accord	Plutôt d’accord	Tout à fait d’accord	Plutôt d’accord
27		fr	957171901												N/A	N/A	N/A		N/A
28	11	fr	347059805	1108	1	A	SMIG	5	60	Infirmier(e)	12	0	Féminin	35	Non	Non	Non		Non				Plutôt d’accord	Plutôt d’accord	Tout à fait d’accord	Plutôt d’accord	Tout à fait d’accord	Tout à fait d’accord	Tout à fait d’accord	Tout à fait d’accord	Plutôt d’accord	Tout à fait d’accord	Tout à fait d’accord	Tout à fait d’accord	Tout à fait d’accord	Plutôt d’accord	Plutôt d’accord	Plutôt d’accord	Plutôt d’accord	Plutôt d’accord	Plutôt d’accord	Plutôt d’accord	Tout à fait d’accord	Plutôt d’accord	Je ne sais pas	Plutôt d’accord	Plutôt d’accord	Plutôt d’accord	Plutôt d’accord
29	1	fr	1064329383	4500	20	N	Jolimont	2	8	Aide-soignant(e)	18	8	Féminin	38	Non	Non	Non		Oui	Plutôt d'accord	12
30	11	fr	1782033747	2271	28	M	SMIA	0	2	Médecin	2	6	Féminin	28	Oui	Non	Non		Oui	Plutôt d'accord	3	ACR	Tout à fait d’accord	Plutôt d’accord	Plutôt d’accord	Tout à fait d’accord	Je suis partagé(e)	Je suis partagé(e)	Je suis partagé(e)	Plutôt d’accord	Plutôt d’accord	Plutôt d’accord	Plutôt d’accord	Plutôt d’accord	Plutôt d’accord	Je suis partagé(e)	Plutôt d’accord	Plutôt d’accord	Je suis partagé(e)	Plutôt d’accord	Je suis partagé(e)	Plutôt d’accord	Plutôt d’accord	Plutôt d’accord	Je suis partagé(e)	Je suis partagé	Tout à fait d’accord	Plutôt d’accord	Je suis partagé(e)
31	11	fr	955832316	6315	28	I	Gériatrie	19	10	Infirmier(e)	24	2	Féminin	48	Non	Non	Oui	je ne m en souviens plus	Non				Tout à fait d’accord	Plutôt d’accord	Plutôt d’accord	Plutôt d’accord	Je suis partagé(e)	Je suis partagé(e)	Je suis partagé(e)	Plutôt d’accord	Plutôt d’accord	Plutôt d’accord	Plutôt d’accord	Plutôt d’accord	Plutôt d’accord	Plutôt d’accord	Plutôt d’accord	Plutôt d’accord	Plutôt d’accord	Plutôt d’accord	Plutôt d’accord	Je suis partagé(e)	Plutôt d’accord	Je suis partagé(e)	Plutôt d’accord	Plutôt d’accord	Plutôt d’accord	Plutôt d’accord	Plutôt d’accord
32	0	fr	1532125496												N/A	N/A	N/A		N/A
33	11	fr	1710417412	5125	21	F	Jolimont	19	2	Infirmier(e)	26	6	Féminin	50	Non	Non	Non		Oui	Plutôt d'accord	18	RCP	Plutôt d’accord	Je suis partagé(e)	Plutôt d’accord	Plutôt d’accord	Plutôt d’accord	Plutôt d’accord	Plutôt d’accord	Plutôt d’accord	Plutôt d’accord	Plutôt d’accord	Plutôt d’accord	Plutôt d’accord	Plutôt d’accord	Plutôt d’accord	Plutôt d’accord	Plutôt d’accord	Plutôt d’accord	Plutôt d’accord	Plutôt d’accord	Tout à fait d’accord	Tout à fait d’accord	Tout à fait d’accord	Tout à fait d’accord	Plutôt d’accord	Tout à fait d’accord	Tout à fait d’accord	Tout à fait d’accord
34	11	fr	1150269657	4031	27	A	Gériatrie	0	11	Médecin	3	6	Masculin	30	Oui	Non	Non		Oui	Je suis partagé(e)	24	RCP	Tout à fait d’accord	Tout à fait d’accord	Tout à fait d’accord	Tout à fait d’accord	Tout à fait d’accord	Plutôt d’accord	Plutôt d’accord	Tout à fait d’accord	Tout à fait d’accord	Plutôt d’accord	Plutôt d’accord	Tout à fait d’accord	Plutôt d’accord	Plutôt d’accord	Plutôt d’accord	Tout à fait d’accord	Je suis partagé(e)	Je suis partagé(e)	Je suis partagé(e)	Plutôt d’accord	Plutôt d’accord	Plutôt d’accord	Plutôt d’accord	Je suis partagé	Plutôt d’accord	Plutôt d’accord	Je suis partagé(e)
35	11	fr	548685333	1240	18	F	SMIG	6	1	Infirmier(e)	31	10	Féminin	54	Oui	Non	Non		Oui	Plutôt d'accord	36	idem	Tout à fait d’accord	Tout à fait d’accord	Tout à fait d’accord	Tout à fait d’accord	Plutôt d’accord	Plutôt d’accord	Tout à fait d’accord	Tout à fait d’accord	Tout à fait d’accord	Tout à fait d’accord	Tout à fait d’accord	Tout à fait d’accord	Tout à fait d’accord	Tout à fait d’accord	Tout à fait d’accord	Tout à fait d’accord	Plutôt d’accord	Tout à fait d’accord	Tout à fait d’accord	Tout à fait d’accord	Tout à fait d’accord	Tout à fait d’accord	Tout à fait d’accord	Tout à fait d’accord	Tout à fait d’accord	Tout à fait d’accord	Tout à fait d’accord
36	11	fr	557572597	6998	12	M	SMIR	2	10	Aide-soignant(e)	2	10	Féminin	28	Non	Non	Oui	hygiène et sécurité	Oui	Plutôt d'accord	24	PLS	Tout à fait d’accord	Tout à fait d’accord	Plutôt d’accord	Pas du tout d’accord	Tout à fait d’accord	Tout à fait d’accord	Je suis partagé(e)	Tout à fait d’accord	Plutôt d’accord	Tout à fait d’accord	Tout à fait d’accord	Tout à fait d’accord	Tout à fait d’accord	Tout à fait d’accord	Tout à fait d’accord	Plutôt d’accord	Tout à fait d’accord	Tout à fait d’accord	Tout à fait d’accord	Tout à fait d’accord	Tout à fait d’accord	Tout à fait d’accord	Tout à fait d’accord	Tout à fait d’accord	Tout à fait d’accord	Tout à fait d’accord	Tout à fait d’accord
37	11	fr	1922870454	6443	27	B	Gériatrie	6		Infirmier(e)			Féminin	48	Oui	Non	Non		Oui	Plutôt d'accord	6		Tout à fait d’accord	Tout à fait d’accord	Tout à fait d’accord	Plutôt d’accord	Plutôt d’accord	Plutôt d’accord	Plutôt d’accord	Plutôt d’accord	Je suis partagé(e)	Je suis partagé(e)	Tout à fait d’accord	Plutôt d’accord	Plutôt d’accord	Plutôt d’accord	Plutôt d’accord	Je suis partagé(e)	Je suis partagé(e)	Je suis partagé(e)	Je suis partagé(e)	Je suis partagé(e)	Je suis partagé(e)	Je suis partagé(e)	Plutôt d’accord	Je suis partagé(e)	Plutôt d’accord	Plutôt d’accord	Plutôt d’accord
[truncated: 5 more columns]

## Sheet: SCoPS T2
ID de la réponse	Dernière page	Langue de départ	Tête de série	Les 4 derniers chiffres de votre numéro de téléphone (exemple 5734) :	Votre jour de naissance (exemple 11) :	La première lettre de votre prénom (exemple N) :	Appliquer les règles d'hygiène des mains	Gérer la prévention des infections	Gérer la médication de manière sécuritaire	Réaliser des pratiques cliniques en toute sécurité, en général	Gérer des dynamiques de groupe en tenant compte des différences hiérarchiques	Gérer des conflis interprofessionnels	Soutenir les membres de l'équipe lors d'un événement indésirable ou d'un accident évité de justesse	Impliquer le patient dans ses soins	Partager la responsabilité, le leadership et la prise de décisions	Encourager les membres de l'équipe à oser s'exprimer, à poser des questions, à relever des défis, à formuler des recommandations et à prendre leurs responsabilités sur les questions de sécurité	Communiquer de manière cohérente et compréhensible auprès des patients afin d'améliorer leur sécurité	Communiquer de manière efficace avec l'équipe soignante afin d'améliorer la sécurité des patients	Communiquer, de manière verbale et non-verbale, de façon efficace afin d'éviter les événements indésirables	Reconnaître des situations routinières où des problèmes de sécurité pourraient survenir	Identifier et mettre en pratique des solutions sécuritaires	Anticiper et gérer des situations à risque élevé	Anticiper les effets de facteurs humains, telle que la fatigue, qui pourraient nuire à la sécurité du patient	Utiliser de manière sécuritaire la technologie dans le domaine de la santé	Anticiper les effets de facteurs environnementaux, tels que la planification du travail, l’ergonomie, les ressources, qui pourraient mettre à risque la sécurité du patient	Reconnaître un événement indésirable ou un accident évité de justesse	Eviter de nuire au patient et aux autres personnes impliquées dans l'événement en agissant immédiatement quand les risques se présentent	Annoncer la survenue d’un événement indésirable au patient	Participer, en temps opportun, à l'analyse d'un événement indésirable, ainsi qu'à la réflexion et la planification d'actions à mener pour éviter qu'il ne se reproduise	Appréhender la complexité des soins et tenir compte de ce qui la rend difficile (l’aménagement du lieu de travail, les ressources humaines disponibles, la technologie, les limites humaines)	Poser des questions et oser s’exprimer lorsqu’on observe des pratiques risquées	Encourager les patients et l’équipe soignante à exprimer leurs inquiétudes par rapport aux pratiques risquées	Anticiper les effets des systèmes de santé (par exemple: l’organisation et la gestion du travail, le milieu de travail, les politiques, les ressources, la communication et autres procédures) en cas d'événements indésirables	Quand je vois un membre de l’équipe agir de façon non sécuritaire en milieu clinique, je me sens à l’aise de lui en parler	Je crains les répercussions si je commets une erreur grave	Je trouve difficile de questionner les décisions ou les actions des supérieurs hiérarchiques	Dans la pratique clinique, la discussion autour des événements indésirables met plus l’accent sur la responsabilité des éléments systémiques que sur celles des individu(s) impliqués dans l’événement en question	Commentaires libres :
1		fr	500233075
2		fr	1410604952
3	11	fr	1583775755	4145	23	L	Tout à fait d’accord	Plutôt d’accord	Plutôt d’accord	Plutôt d’accord	Plutôt d’accord	Plutôt d’accord	Plutôt d’accord	Tout à fait d’accord	Plutôt d’accord	Plutôt d’accord	Tout à fait d’accord	Tout à fait d’accord	Je ne sais pas	Plutôt d’accord	Plutôt d’accord	Plutôt d’accord	Plutôt d’accord	Plutôt d’accord	Plutôt d’accord	Plutôt d’accord	Plutôt d’accord	Tout à fait d’accord	Plutôt d’accord	Plutôt d’accord	Tout à fait d’accord	Plutôt d’accord	Plutôt d’accord	Je suis partagé(e)	Plutôt d’accord	Plutôt d’accord	Je suis partagé(e)
4	11	fr	1001023407	7627	19	M	Tout à fait d’accord	Plutôt d’accord	Pas du tout d’accord	Plutôt d’accord	Plutôt d’accord	Je suis partagé(e)	Je suis partagé(e)	Tout à fait d’accord	Je suis partagé(e)	Plutôt pas d’accord	Tout à fait d’accord	Tout à fait d’accord	Plutôt d’accord	Plutôt d’accord	Plutôt d’accord	Je ne sais pas	Plutôt d’accord	Je suis partagé(e)	Je ne sais pas	Tout à fait d’accord	Tout à fait d’accord	Tout à fait d’accord	Tout à fait d’accord	Je suis partagé	Tout à fait d’accord	Tout à fait d’accord	Plutôt d’accord	Plutôt d’accord	Plutôt d’accord	Plutôt d’accord	Je suis partagé(e)
5	11	fr	81525213	5636	27	T	Tout à fait d’accord	Tout à fait d’accord	Tout à fait d’accord	Tout à fait d’accord	Plutôt d’accord	Plutôt d’accord	Tout à fait d’accord	Plutôt d’accord	Tout à fait d’accord	Tout à fait d’accord	Tout à fait d’accord	Tout à fait d’accord	Tout à fait d’accord	Plutôt d’accord	Plutôt d’accord	Tout à fait d’accord	Tout à fait d’accord	Tout à fait d’accord	Plutôt d’accord	Tout à fait d’accord	Plutôt d’accord	Plutôt d’accord	Plutôt d’accord	Tout à fait d’accord	Tout à fait d’accord	Tout à fait d’accord	Plutôt d’accord	Tout à fait d’accord	Plutôt d’accord	Tout à fait d’accord	Tout à fait d’accord
6	11	fr	793875118	3157	26	L	Tout à fait d’accord	Tout à fait d’accord	Tout à fait d’accord	Plutôt d’accord	Plutôt d’accord	Plutôt d’accord	Plutôt d’accord	Tout à fait d’accord	Plutôt d’accord	Plutôt d’accord	Tout à fait d’accord	Tout à fait d’accord	Plutôt d’accord	Plutôt d’accord	Je ne sais pas	Je suis partagé(e)	Tout à fait d’accord	Plutôt d’accord	Je ne sais pas	Plutôt d’accord	Plutôt d’accord	Plutôt d’accord	Je ne sais pas	Plutôt d’accord	Plutôt d’accord	Tout à fait d’accord	Plutôt d’accord	Je suis partagé(e)	Plutôt d’accord	Plutôt d’accord	Plutôt d’accord
7	11	fr	1108619367	3641	24	J	Tout à fait d’accord	Tout à fait d’accord	Je suis partagé(e)	Plutôt d’accord	Plutôt d’accord	Tout à fait d’accord	Plutôt d’accord	Plutôt d’accord	Je suis partagé(e)	Plutôt d’accord	Plutôt d’accord	Plutôt d’accord	Plutôt d’accord	Plutôt d’accord	Je suis partagé(e)	Je suis partagé(e)	Plutôt d’accord	Plutôt d’accord	Plutôt d’accord	Plutôt d’accord	Je suis partagé(e)	Plutôt d’accord	Plutôt pas d’accord	Plutôt d’accord	Plutôt pas d’accord	Je suis partagé(e)	Je suis partagé(e)	Plutôt d’accord	Tout à fait d’accord	Plutôt pas d’accord	Je suis partagé(e)
8	11	fr	1171391391	5308	22	M	Plutôt d’accord	Tout à fait d’accord	Plutôt d’accord	Plutôt d’accord	Je suis partagé(e)	Je suis partagé(e)	Plutôt d’accord	Tout à fait d’accord	Je suis partagé(e)	Je suis partagé(e)	Plutôt d’accord	Plutôt d’accord	Plutôt d’accord	Plutôt d’accord	Plutôt d’accord	Plutôt d’accord	Plutôt d’accord	Tout à fait d’accord	Plutôt d’accord	Plutôt d’accord	Plutôt d’accord	Tout à fait d’accord	Je suis partagé(e)	Plutôt d’accord	Plutôt d’accord	Plutôt d’accord	Plutôt d’accord	Plutôt d’accord	Tout à fait d’accord	Tout à fait d’accord	Je suis partagé(e)
9	11	fr	107998537	6087	19	F	Tout à fait d’accord	Plutôt d’accord	Plutôt d’accord	Plutôt d’accord	Plutôt d’accord	Tout à fait d’accord	Tout à fait d’accord	Tout à fait d’accord	Tout à fait d’accord	Plutôt d’accord	Plutôt d’accord	Plutôt d’accord	Plutôt d’accord	Plutôt d’accord	Plutôt d’accord	Plutôt d’accord	Plutôt d’accord	Plutôt d’accord	Plutôt d’accord	Plutôt d’accord	Plutôt d’accord	Plutôt d’accord	Plutôt d’accord	Plutôt d’accord	Plutôt d’accord	Plutôt d’accord	Plutôt d’accord	Je suis partagé(e)	Tout à fait d’accord	Plutôt d’accord	Je suis partagé(e)
10	11	fr	1256804367	5293	5	A	Plutôt d’accord	Plutôt d’accord	Pas du tout d’accord	Plutôt d’accord	Plutôt d’accord	Tout à fait d’accord	Tout à fait d’accord	Tout à fait d’accord	Tout à fait d’accord	Tout à fait d’accord	Tout à fait d’accord	Tout à fait d’accord	Tout à fait d’accord	Tout à fait d’accord	Tout à fait d’accord	Tout à fait d’accord	Plutôt d’accord	Tout à fait d’accord	Plutôt d’accord	Tout à fait d’accord	Tout à fait d’accord	Plutôt d’accord	Tout à fait d’accord	Plutôt d’accord	Plutôt d’accord	Tout à fait d’accord	Tout à fait d’accord	Tout à fait d’accord	Tout à fait d’accord	Plutôt d’accord	Plutôt d’accord
11	11	fr	1773099620	2948	10	H	Tout à fait d’accord	Tout à fait d’accord	Tout à fait d’accord	Tout à fait d’accord	Plutôt d’accord	Tout à fait d’accord	Tout à fait d’accord	Tout à fait d’accord	Tout à fait d’accord	Tout à fait d’accord	Plutôt d’accord	Plutôt d’accord	Tout à fait d’accord	Tout à fait d’accord	Plutôt d’accord	Plutôt d’accord	Plutôt d’accord	Tout à fait d’accord	Plutôt d’accord	Plutôt d’accord	Tout à fait d’accord	Je suis partagé(e)	Tout à fait d’accord	Plutôt d’accord	Tout à fait d’accord	Tout à fait d’accord	Plutôt d’accord	Tout à fait d’accord	Je ne sais pas	Plutôt pas d’accord	Tout à fait d’accord
12	11	fr	2110154249	3030	15	M	Tout à fait d’accord	Tout à fait d’accord	Tout à fait d’accord	Tout à fait d’accord	Tout à fait d’accord	Tout à fait d’accord	Tout à fait d’accord	Tout à fait d’accord	Tout à fait d’accord	Tout à fait d’accord	Tout à fait d’accord	Tout à fait d’accord	Tout à fait d’accord	Tout à fait d’accord	Tout à fait d’accord	Tout à fait d’accord	Tout à fait d’accord	Tout à fait d’accord	Tout à fait d’accord	Tout à fait d’accord	Tout à fait d’accord	Je suis partagé(e)	Tout à fait d’accord	Tout à fait d’accord	Tout à fait d’accord	Tout à fait d’accord	Tout à fait d’accord	Tout à fait d’accord	Tout à fait d’accord	Tout à fait d’accord	Tout à fait d’accord
13		fr	1235229295
14	11	fr	673467351	984	10	C	Tout à fait d’accord	Plutôt d’accord	Plutôt d’accord	Plutôt d’accord	Tout à fait d’accord	Plutôt d’accord	Tout à fait d’accord	Tout à fait d’accord	Tout à fait d’accord	Plutôt d’accord	Plutôt d’accord	Plutôt d’accord	Plutôt d’accord	Plutôt d’accord	Plutôt d’accord	Plutôt d’accord	Je suis partagé(e)	Plutôt d’accord	Plutôt d’accord	Plutôt d’accord	Plutôt d’accord	Tout à fait d’accord	Tout à fait d’accord	Plutôt d’accord	Plutôt d’accord	Plutôt d’accord	Plutôt d’accord	Plutôt d’accord	Plutôt d’accord	Plutôt pas d’accord	Plutôt d’accord
15		fr	1313131156
16	11	fr	1464497267	6628	5	D	Tout à fait d’accord	Plutôt d’accord	Plutôt d’accord	Plutôt d’accord	Plutôt d’accord	Je suis partagé(e)	Plutôt d’accord	Tout à fait d’accord	Plutôt pas d’accord	Plutôt pas d’accord	Plutôt d’accord	Plutôt d’accord	Plutôt d’accord	Plutôt d’accord	Plutôt d’accord	Je suis partagé(e)	Plutôt d’accord	Tout à fait d’accord	Plutôt d’accord	Plutôt d’accord	Tout à fait d’accord	Tout à fait d’accord	Plutôt d’accord	Plutôt d’accord	Tout à fait d’accord	Tout à fait d’accord	Plutôt d’accord	Je suis partagé(e)	Tout à fait d’accord	Je suis partagé(e)	Je ne sais pas
17		fr	1489945997
18	11	fr	1330952344	171	8	A	Tout à fait d’accord	Plutôt d’accord	Plutôt d’accord	Plutôt d’accord	Plutôt d’accord	Plutôt d’accord	Plutôt d’accord	Tout à fait d’accord	Plutôt d’accord	Plutôt d’accord	Plutôt d’accord	Plutôt d’accord	Plutôt d’accord	Plutôt d’accord	Je suis partagé(e)	Je suis partagé(e)	Je suis partagé(e)	Je suis partagé(e)	Je suis partagé(e)	Je suis partagé(e)	Je suis partagé(e)	Plutôt d’accord	Plutôt d’accord	Je suis partagé	Plutôt d’accord	Plutôt d’accord	Je suis partagé(e)	Je suis partagé(e)	Je suis partagé(e)	Je suis partagé(e)	Plutôt d’accord
19	11	fr	683307904	8825	8	C	Tout à fait d’accord	Plutôt d’accord	Plutôt d’accord	Je suis partagé(e)	Je suis partagé(e)	Plutôt d’accord	Tout à fait d’accord	Tout à fait d’accord	Je suis partagé(e)	Tout à fait d’accord	Tout à fait d’accord	Tout à fait d’accord	Tout à fait d’accord	Plutôt d’accord	Plutôt d’accord	Plutôt d’accord	Tout à fait d’accord	Plutôt d’accord	Tout à fait d’accord	Plutôt d’accord	Plutôt d’accord	Plutôt d’accord	Tout à fait d’accord	Tout à fait d’accord	Tout à fait d’accord	Plutôt d’accord	Plutôt d’accord	Tout à fait d’accord	Je suis partagé(e)	Je suis partagé(e)	Je suis partagé(e)
20	11	fr	1713065261	8070	18	D	Tout à fait d’accord	Tout à fait d’accord	Plutôt d’accord	Tout à fait d’accord	Tout à fait d’accord	Plutôt d’accord	Tout à fait d’accord	Tout à fait d’accord	Pas du tout d’accord	Tout à fait d’accord	Tout à fait d’accord	Tout à fait d’accord	Tout à fait d’accord	Plutôt d’accord	Tout à fait d’accord	Tout à fait d’accord	Tout à fait d’accord	Plutôt d’accord	Tout à fait d’accord	Plutôt d’accord	Plutôt d’accord	Je suis partagé(e)	Plutôt d’accord	Tout à fait d’accord	Tout à fait d’accord	Tout à fait d’accord	Plutôt d’accord	Tout à fait d’accord	Plutôt d’accord	Pas du tout d’accord	Je ne sais pas
21		fr	1380727491
22		fr	756085147
23	1	fr	796799906	2271	28	M
24	10	fr	558402007	2271	28	M	Tout à fait d’accord	Tout à fait d’accord	Plutôt d’accord	Plutôt d’accord	Je suis partagé(e)	Plutôt d’accord	Plutôt d’accord	Plutôt d’accord	Je suis partagé(e)	Plutôt d’accord	Plutôt d’accord	Je suis partagé(e)	Plutôt d’accord	Plutôt d’accord	Plutôt d’accord	Je suis partagé(e)	Plutôt d’accord	Plutôt d’accord	Je suis partagé(e)	Plutôt d’accord	Je suis partagé(e)	Plutôt d’accord	Je suis partagé(e)	Plutôt d’accord	Plutôt d’accord	Plutôt d’accord	Je suis partagé(e)	Plutôt d’accord	Plutôt d’accord	Plutôt pas d’accord	Plutôt d’accord
25	11	fr	835053612	4500	20	N	Tout à fait d’accord	Tout à fait d’accord	Tout à fait d’accord	Tout à fait d’accord	Tout à fait d’accord	Tout à fait d’accord	Tout à fait d’accord	Tout à fait d’accord	Tout à fait d’accord	Plutôt d’accord	Tout à fait d’accord	Tout à fait d’accord	Tout à fait d’accord	Tout à fait d’accord	Tout à fait d’accord	Tout à fait d’accord	Tout à fait d’accord	Tout à fait d’accord	Tout à fait d’accord	Tout à fait d’accord	Tout à fait d’accord	Tout à fait d’accord	Tout à fait d’accord	Tout à fait d’accord	Tout à fait d’accord	Tout à fait d’accord	Tout à fait d’accord	Tout à fait d’accord	Pas du tout d’accord	Pas du tout d’accord	Je suis partagé(e)
26	11	fr	506372308	4031	27	A	Plutôt d’accord	Plutôt d’accord	Plutôt d’accord	Plutôt d’accord	Plutôt d’accord	Je suis partagé(e)	Plutôt d’accord	Plutôt d’accord	Je suis partagé(e)	Plutôt d’accord	Plutôt d’accord	Plutôt d’accord	Plutôt d’accord	Je suis partagé(e)	Je suis partagé(e)	Plutôt d’accord	Je suis partagé(e)	Je suis partagé(e)	Je suis partagé(e)	Je suis partagé(e)	Je suis partagé(e)	Je suis partagé(e)	Je suis partagé(e)	Je suis partagé	Je suis partagé(e)	Je suis partagé(e)	Je suis partagé(e)	Plutôt d’accord	Plutôt d’accord	Plutôt pas d’accord	Plutôt d’accord
27	11	fr	891906454	1108	1	A	Plutôt d’accord	Plutôt d’accord	Plutôt d’accord	Plutôt d’accord	Plutôt d’accord	Plutôt d’accord	Plutôt d’accord	Plutôt d’accord	Plutôt d’accord	Plutôt d’accord	Plutôt d’accord	Plutôt d’accord	Plutôt d’accord	Plutôt d’accord	Plutôt d’accord	Plutôt d’accord	Plutôt d’accord	Plutôt d’accord	Plutôt d’accord	Plutôt d’accord	Plutôt d’accord	Je suis partagé(e)	Plutôt d’accord	Plutôt d’accord	Plutôt d’accord	Plutôt d’accord	Plutôt d’accord	Plutôt d’accord	Plutôt d’accord	Plutôt d’accord	Plutôt d’accord
28	11	fr	1091685326	5125	21	F	Tout à fait d’accord	Plutôt d’accord	Plutôt d’accord	Plutôt d’accord	Tout à fait d’accord	Plutôt d’accord	Tout à fait d’accord	Tout à fait d’accord	Tout à fait d’accord	Plutôt d’accord	Tout à fait d’accord	Tout à fait d’accord	Tout à fait d’accord	Plutôt d’accord	Plutôt d’accord	Je suis partagé(e)	Plutôt d’accord	Plutôt d’accord	Plutôt d’accord	Tout à fait d’accord	Tout à fait d’accord	Tout à fait d’accord	Plutôt d’accord	Plutôt d’accord	Plutôt d’accord	Plutôt d’accord	Plutôt d’accord	Je suis partagé(e)	Tout à fait d’accord	Plutôt pas d’accord	Plutôt d’accord
29		fr	596367867
30	11	fr	702973640	2424	16	G	Tout à fait d’accord	Plutôt d’accord	Plutôt d’accord	Plutôt d’accord	Plutôt d’accord	Plutôt d’accord	Plutôt d’accord	Plutôt d’accord	Plutôt d’accord	Plutôt d’accord	Plutôt d’accord	Plutôt d’accord	Plutôt d’accord	Plutôt d’accord	Plutôt d’accord	Plutôt d’accord	Je suis partagé(e)	Plutôt d’accord	Je suis partagé(e)	Plutôt d’accord	Plutôt d’accord	Plutôt d’accord	Plutôt d’accord	Plutôt d’accord	Je suis partagé(e)	Tout à fait d’accord	Plutôt d’accord	Je suis partagé(e)	Plutôt d’accord	Plutôt d’accord	Je suis partagé(e)
31	2	fr	173605402	3885	27	F
32	11	fr	1725529766	4101	30	A	Tout à fait d’accord	Tout à fait d’accord	Tout à fait d’accord	Tout à fait d’accord	Je suis partagé(e)	Je suis partagé(e)	Plutôt d’accord	Tout à fait d’accord	Plutôt d’accord	Plutôt d’accord	Plutôt d’accord	Plutôt d’accord	Plutôt d’accord	Plutôt d’accord	Plutôt d’accord	Je suis partagé(e)	Je suis partagé(e)	Je suis partagé(e)	Je suis partagé(e)	Plutôt d’accord	Tout à fait d’accord	Plutôt d’accord	Je suis partagé(e)	Je suis partagé	Je suis partagé(e)	Plutôt d’accord	Plutôt d’accord	Je suis partagé(e)	Je suis partagé(e)	Je suis partagé(e)	Je suis partagé(e)
33	11	fr	692459298	3885	27	F	Plutôt d’accord	Je suis partagé(e)	Tout à fait d’accord	Tout à fait d’accord	Je suis partagé(e)	Plutôt pas d’accord	Plutôt d’accord	Plutôt d’accord	Plutôt d’accord	Plutôt d’accord	Plutôt d’accord	Je suis partagé(e)	Tout à fait d’accord	Plutôt d’accord	Plutôt d’accord	Tout à fait d’accord	Plutôt pas d’accord	Plutôt d’accord	Plutôt d’accord	Plutôt d’accord	Plutôt d’accord	Je suis partagé(e)	Je suis partagé(e)	Plutôt d’accord	Tout à fait d’accord	Je suis partagé(e)	Plutôt d’accord	Plutôt d’accord	Tout à fait d’accord	Tout à fait d’accord	Je suis partagé(e)
34	11	fr	825125977	9016	31	C	Tout à fait d’accord	Tout à fait d’accord	Pas du tout d’accord	Pas du tout d’accord	Plutôt d’accord	Je suis partagé(e)	Plutôt d’accord	Tout à fait d’accord	Tout à fait d’accord	Plutôt d’accord	Plutôt d’accord	Plutôt d’accord	Plutôt d’accord	Plutôt d’accord	Plutôt d’accord	Plutôt d’accord	Plutôt d’accord	Plutôt d’accord	Plutôt d’accord	Plutôt d’accord	Plutôt d’accord	Je suis partagé(e)	Je suis partagé(e)	Je suis partagé	Plutôt d’accord	Plutôt d’accord	Je suis partagé(e)	Tout à fait d’accord	Je ne sais pas	Plutôt d’accord	Je ne sais pas

## Sheet: SCoPS T3
ID de la réponse	Dernière page	Langue de départ	Tête de série	Les 4 derniers chiffres de votre numéro de téléphone (exemple 5734) :	Votre jour de naissance (exemple 11) :	La première lettre de votre prénom (exemple N) :	Appliquer les règles d'hygiène des mains	Gérer la prévention des infections	Gérer la médication de manière sécuritaire	Réaliser des pratiques cliniques en toute sécurité, en général	Gérer des dynamiques de groupe en tenant compte des différences hiérarchiques	Gérer des conflis interprofessionnels	Soutenir les membres de l'équipe lors d'un événement indésirable ou d'un accident évité de justesse	Impliquer le patient dans ses soins	Partager la responsabilité, le leadership et la prise de décisions	Encourager les membres de l'équipe à oser s'exprimer, à poser des questions, à relever des défis, à formuler des recommandations et à prendre leurs responsabilités sur les questions de sécurité	Communiquer de manière cohérente et compréhensible auprès des patients afin d'améliorer leur sécurité	Communiquer de manière efficace avec l'équipe soignante afin d'améliorer la sécurité des patients	Communiquer, de manière verbale et non-verbale, de façon efficace afin d'éviter les événements indésirables	Reconnaître des situations routinières où des problèmes de sécurité pourraient survenir	Identifier et mettre en pratique des solutions sécuritaires	Anticiper et gérer des situations à risque élevé	Anticiper les effets de facteurs humains, telle que la fatigue, qui pourraient nuire à la sécurité du patient	Utiliser de manière sécuritaire la technologie dans le domaine de la santé	Anticiper les effets de facteurs environnementaux, tels que la planification du travail, l’ergonomie, les ressources, qui pourraient mettre à risque la sécurité du patient	Reconnaître un événement indésirable ou un accident évité de justesse	Eviter de nuire au patient et aux autres personnes impliquées dans l'événement en agissant immédiatement quand les risques se présentent	Annoncer la survenue d’un événement indésirable au patient	Participer, en temps opportun, à l'analyse d'un événement indésirable, ainsi qu'à la réflexion et la planification d'actions à mener pour éviter qu'il ne se reproduise	Appréhender la complexité des soins et tenir compte de ce qui la rend difficile (l’aménagement du lieu de travail, les ressources humaines disponibles, la technologie, les limites humaines)	Poser des questions et oser s’exprimer lorsqu’on observe des pratiques risquées	Encourager les patients et l’équipe soignante à exprimer leurs inquiétudes par rapport aux pratiques risquées	Anticiper les effets des systèmes de santé (par exemple: l’organisation et la gestion du travail, le milieu de travail, les politiques, les ressources, la communication et autres procédures) en cas d'événements indésirables	Quand je vois un membre de l’équipe agir de façon non sécuritaire en milieu clinique, je me sens à l’aise de lui en parler	Je crains les répercussions si je commets une erreur grave	Je trouve difficile de questionner les décisions ou les actions des supérieurs hiérarchiques	Dans la pratique clinique, la discussion autour des événements indésirables met plus l’accent sur la responsabilité des éléments systémiques que sur celles des individu(s) impliqués dans l’événement en question	Commentaires libres :
1	11	fr	1661363741	4145	23	L	Tout à fait d’accord	Tout à fait d’accord	Tout à fait d’accord	Tout à fait d’accord	Plutôt d’accord	Plutôt d’accord	Plutôt d’accord	Tout à fait d’accord	Plutôt d’accord	Plutôt d’accord	Tout à fait d’accord	Tout à fait d’accord	Tout à fait d’accord	Plutôt d’accord	Plutôt d’accord	Plutôt d’accord	Plutôt d’accord	Tout à fait d’accord	Tout à fait d’accord	Plutôt d’accord	Tout à fait d’accord	Tout à fait d’accord	Tout à fait d’accord	Tout à fait d’accord	Plutôt d’accord	Plutôt d’accord	Plutôt d’accord	Je suis partagé(e)	Plutôt pas d’accord	Je suis partagé(e)	Plutôt pas d’accord
2		fr	381281329
3	11	fr	996654584	5636	27	T	Tout à fait d’accord	Tout à fait d’accord	Tout à fait d’accord	Tout à fait d’accord	Plutôt d’accord	Plutôt d’accord	Tout à fait d’accord	Plutôt d’accord	Plutôt d’accord	Plutôt d’accord	Plutôt d’accord	Plutôt d’accord	Tout à fait d’accord	Tout à fait d’accord	Tout à fait d’accord	Tout à fait d’accord	Tout à fait d’accord	Tout à fait d’accord	Tout à fait d’accord	Tout à fait d’accord	Plutôt d’accord	Tout à fait d’accord	Tout à fait d’accord	Plutôt d’accord	Tout à fait d’accord	Plutôt d’accord	Tout à fait d’accord	Tout à fait d’accord	Tout à fait d’accord	Plutôt d’accord	Tout à fait d’accord
4		fr	1542218891
5	11	fr	1377004500	6344	20	N	Plutôt d’accord	Plutôt d’accord	Plutôt d’accord	Plutôt d’accord	Plutôt d’accord	Plutôt d’accord	Plutôt d’accord	Plutôt d’accord	Plutôt d’accord	Plutôt d’accord	Plutôt d’accord	Plutôt d’accord	Plutôt d’accord	Plutôt d’accord	Plutôt d’accord	Plutôt d’accord	Plutôt d’accord	Plutôt d’accord	Plutôt d’accord	Plutôt d’accord	Plutôt d’accord	Plutôt d’accord	Plutôt d’accord	Plutôt d’accord	Plutôt d’accord	Plutôt d’accord	Plutôt d’accord	Je suis partagé(e)	Plutôt d’accord	Plutôt pas d’accord	Plutôt pas d’accord
6	2	fr	1406310610	3157	26	L
7	11	fr	19325607	3030	15	M	Tout à fait d’accord	Tout à fait d’accord	Tout à fait d’accord	Tout à fait d’accord	Tout à fait d’accord	Je ne sais pas	Tout à fait d’accord	Tout à fait d’accord	Tout à fait d’accord	Plutôt d’accord	Tout à fait d’accord	Tout à fait d’accord	Tout à fait d’accord	Tout à fait d’accord	Tout à fait d’accord	Tout à fait d’accord	Tout à fait d’accord	Tout à fait d’accord	Tout à fait d’accord	Tout à fait d’accord	Tout à fait d’accord	Je suis partagé(e)	Tout à fait d’accord	Tout à fait d’accord	Tout à fait d’accord	Tout à fait d’accord	Tout à fait d’accord	Tout à fait d’accord	Tout à fait d’accord	Pas du tout d’accord	Je ne sais pas
8	11	fr	1594558420	5293	5	A	Tout à fait d’accord	Tout à fait d’accord	Tout à fait d’accord	Tout à fait d’accord	Plutôt d’accord	Plutôt d’accord	Tout à fait d’accord	Tout à fait d’accord	Plutôt d’accord	Plutôt d’accord	Tout à fait d’accord	Tout à fait d’accord	Tout à fait d’accord	Tout à fait d’accord	Tout à fait d’accord	Tout à fait d’accord	Tout à fait d’accord	Tout à fait d’accord	Tout à fait d’accord	Tout à fait d’accord	Tout à fait d’accord	Tout à fait d’accord	Tout à fait d’accord	Plutôt d’accord	Plutôt d’accord	Tout à fait d’accord	Plutôt d’accord	Tout à fait d’accord	Tout à fait d’accord	Tout à fait d’accord	Tout à fait d’accord
9	11	fr	1468654376	9745	8	J	Plutôt d’accord	Plutôt d’accord	Plutôt d’accord	Plutôt d’accord	Plutôt d’accord	Je suis partagé(e)	Plutôt d’accord	Plutôt d’accord	Plutôt d’accord	Je suis partagé(e)	Plutôt d’accord	Plutôt d’accord	Plutôt d’accord	Plutôt d’accord	Plutôt d’accord	Plutôt d’accord	Plutôt d’accord	Je suis partagé(e)	Plutôt d’accord	Plutôt d’accord	Je suis partagé(e)	Je suis partagé(e)	Plutôt d’accord	Plutôt d’accord	Plutôt d’accord	Plutôt d’accord	Plutôt d’accord	Je suis partagé(e)	Plutôt d’accord	Je suis partagé(e)	Plutôt d’accord
10	11	fr	205868623	6087	19	F	Tout à fait d’accord	Plutôt d’accord	Tout à fait d’accord	Tout à fait d’accord	Plutôt d’accord	Plutôt d’accord	Tout à fait d’accord	Plutôt d’accord	Plutôt d’accord	Plutôt d’accord	Tout à fait d’accord	Plutôt d’accord	Plutôt d’accord	Tout à fait d’accord	Plutôt d’accord	Plutôt d’accord	Plutôt d’accord	Tout à fait d’accord	Plutôt d’accord	Tout à fait d’accord	Plutôt d’accord	Tout à fait d’accord	Tout à fait d’accord	Tout à fait d’accord	Plutôt d’accord	Tout à fait d’accord	Je suis partagé(e)	Plutôt d’accord	Tout à fait d’accord	Plutôt pas d’accord	Tout à fait d’accord
11		fr	1789440306
12	-1	fr	1899841435
13	11	fr	327804847	2948	10	H	Tout à fait d’accord	Tout à fait d’accord	Tout à fait d’accord	Plutôt d’accord	Plutôt d’accord	Je suis partagé(e)	Tout à fait d’accord	Tout à fait d’accord	Plutôt d’accord	Tout à fait d’accord	Tout à fait d’accord	Tout à fait d’accord	Tout à fait d’accord	Tout à fait d’accord	Plutôt d’accord	Tout à fait d’accord	Tout à fait d’accord	Tout à fait d’accord	Tout à fait d’accord	Plutôt d’accord	Tout à fait d’accord	Plutôt d’accord	Tout à fait d’accord	Tout à fait d’accord	Tout à fait d’accord	Tout à fait d’accord	Plutôt d’accord	Plutôt d’accord	Plutôt d’accord	Plutôt pas d’accord	Tout à fait d’accord
14	11	fr	924635682	1822	29	M	Tout à fait d’accord	Tout à fait d’accord	Je ne sais pas	Je ne sais pas	Tout à fait d’accord	Tout à fait d’accord	Tout à fait d’accord	Tout à fait d’accord	Tout à fait d’accord	Tout à fait d’accord	Tout à fait d’accord	Tout à fait d’accord	Tout à fait d’accord	Plutôt d’accord	Plutôt d’accord	Tout à fait d’accord	Tout à fait d’accord	Plutôt d’accord	Tout à fait d’accord	Tout à fait d’accord	Tout à fait d’accord	Je ne sais pas	Tout à fait d’accord	Plutôt d’accord	Tout à fait d’accord	Plutôt d’accord	Je ne sais pas	Tout à fait d’accord	Tout à fait d’accord	Pas du tout d’accord	Je ne sais pas
15		fr	1756975432
16	11	fr	453404543	984	10	C	Tout à fait d’accord	Plutôt d’accord	Plutôt d’accord	Plutôt d’accord	Tout à fait d’accord	Plutôt d’accord	Plutôt d’accord	Plutôt d’accord	Plutôt d’accord	Plutôt d’accord	Plutôt d’accord	Tout à fait d’accord	Plutôt d’accord	Plutôt d’accord	Plutôt d’accord	Plutôt d’accord	Plutôt d’accord	Plutôt d’accord	Plutôt d’accord	Plutôt d’accord	Tout à fait d’accord	Tout à fait d’accord	Tout à fait d’accord	Plutôt d’accord	Plutôt d’accord	Plutôt d’accord	Plutôt d’accord	Plutôt d’accord	Je suis partagé(e)	Plutôt pas d’accord	Plutôt d’accord
17		fr	779518720
18		fr	2137946988
19	3	fr	1600857374	4031	27	A	Tout à fait d’accord	Je suis partagé(e)	Je suis partagé(e)	Je suis partagé(e)
20	2	fr	1244007714	2424	6	G
21	11	fr	1829145850	5125	21	F	Tout à fait d’accord	Plutôt d’accord	Plutôt d’accord	Plutôt d’accord	Tout à fait d’accord	Tout à fait d’accord	Tout à fait d’accord	Tout à fait d’accord	Plutôt d’accord	Tout à fait d’accord	Plutôt d’accord	Plutôt d’accord	Tout à fait d’accord	Plutôt d’accord	Plutôt d’accord	Plutôt d’accord	Plutôt d’accord	Plutôt d’accord	Plutôt d’accord	Tout à fait d’accord	Plutôt d’accord	Tout à fait d’accord	Tout à fait d’accord	Plutôt d’accord	Plutôt d’accord	Plutôt d’accord	Tout à fait d’accord	Plutôt d’accord	Plutôt d’accord	Plutôt d’accord	Plutôt d’accord
22	11	fr	257302286	4500	20	N	Tout à fait d’accord	Tout à fait d’accord	Plutôt d’accord	Tout à fait d’accord	Tout à fait d’accord	Tout à fait d’accord	Tout à fait d’accord	Tout à fait d’accord	Tout à fait d’accord	Tout à fait d’accord	Tout à fait d’accord	Tout à fait d’accord	Tout à fait d’accord	Tout à fait d’accord	Tout à fait d’accord	Tout à fait d’accord	Tout à fait d’accord	Tout à fait d’accord	Tout à fait d’accord	Tout à fait d’accord	Tout à fait d’accord	Tout à fait d’accord	Tout à fait d’accord	Tout à fait d’accord	Tout à fait d’accord	Tout à fait d’accord	Tout à fait d’accord	Tout à fait d’accord	Pas du tout d’accord	Pas du tout d’accord	Plutôt pas d’accord
23	11	fr	1197850060	7242	24	N	Tout à fait d’accord	Tout à fait d’accord	Tout à fait d’accord	Tout à fait d’accord	Tout à fait d’accord	Tout à fait d’accord	Tout à fait d’accord	Tout à fait d’accord	Tout à fait d’accord	Tout à fait d’accord	Tout à fait d’accord	Tout à fait d’accord	Tout à fait d’accord	Tout à fait d’accord	Tout à fait d’accord	Tout à fait d’accord	Tout à fait d’accord	Tout à fait d’accord	Tout à fait d’accord	Tout à fait d’accord	Tout à fait d’accord	Tout à fait d’accord	Tout à fait d’accord	Tout à fait d’accord	Tout à fait d’accord	Tout à fait d’accord	Tout à fait d’accord	Plutôt d’accord	Tout à fait d’accord	Plutôt pas d’accord	Plutôt d’accord
24	11	fr	1221914502	1240	18	F	Tout à fait d’accord	Tout à fait d’accord	Tout à fait d’accord	Tout à fait d’accord	Tout à fait d’accord	Je suis partagé(e)	Tout à fait d’accord	Tout à fait d’accord	Tout à fait d’accord	Plutôt d’accord	Tout à fait d’accord	Tout à fait d’accord	Plutôt d’accord	Tout à fait d’accord	Tout à fait d’accord	Tout à fait d’accord	Plutôt d’accord	Tout à fait d’accord	Tout à fait d’accord	Tout à fait d’accord	Tout à fait d’accord	Tout à fait d’accord	Tout à fait d’accord	Plutôt d’accord	Tout à fait d’accord	Tout à fait d’accord	Tout à fait d’accord	Tout à fait d’accord	Tout à fait d’accord	Tout à fait d’accord	Plutôt d’accord
25	11	fr	1787896859	2839	6	A	Tout à fait d’accord	Tout à fait d’accord	Tout à fait d’accord	Tout à fait d’accord	Tout à fait d’accord	Tout à fait d’accord	Tout à fait d’accord	Tout à fait d’accord	Tout à fait d’accord	Tout à fait d’accord	Tout à fait d’accord	Tout à fait d’accord	Tout à fait d’accord	Tout à fait d’accord	Tout à fait d’accord	Tout à fait d’accord	Tout à fait d’accord	Tout à fait d’accord	Tout à fait d’accord	Tout à fait d’accord	Tout à fait d’accord	Tout à fait d’accord	Tout à fait d’accord	Tout à fait d’accord	Tout à fait d’accord	Tout à fait d’accord	Tout à fait d’accord	Tout à fait d’accord	Tout à fait d’accord	Tout à fait d’accord	Tout à fait d’accord
26	2	fr	1985715491	4500	20	N
27		fr	121604955

## Sheet: SCoPS T4
ID de la réponse	Dernière page	Langue de départ	Tête de série	Les 4 derniers chiffres de votre numéro de téléphone (exemple 5734) :	Votre jour de naissance (exemple 11) :	La première lettre de votre prénom (exemple N) :	Appliquer les règles d'hygiène des mains	Gérer la prévention des infections	Gérer la médication de manière sécuritaire	Réaliser des pratiques cliniques en toute sécurité, en général	Gérer des dynamiques de groupe en tenant compte des différences hiérarchiques	Gérer des conflis interprofessionnels	Soutenir les membres de l'équipe lors d'un événement indésirable ou d'un accident évité de justesse	Impliquer le patient dans ses soins	Partager la responsabilité, le leadership et la prise de décisions	Encourager les membres de l'équipe à oser s'exprimer, à poser des questions, à relever des défis, à formuler des recommandations et à prendre leurs responsabilités sur les questions de sécurité	Communiquer de manière cohérente et compréhensible auprès des patients afin d'améliorer leur sécurité	Communiquer de manière efficace avec l'équipe soignante afin d'améliorer la sécurité des patients	Communiquer, de manière verbale et non-verbale, de façon efficace afin d'éviter les événements indésirables	Reconnaître des situations routinières où des problèmes de sécurité pourraient survenir	Identifier et mettre en pratique des solutions sécuritaires	Anticiper et gérer des situations à risque élevé	Anticiper les effets de facteurs humains, telle que la fatigue, qui pourraient nuire à la sécurité du patient	Utiliser de manière sécuritaire la technologie dans le domaine de la santé	Anticiper les effets de facteurs environnementaux, tels que la planification du travail, l’ergonomie, les ressources, qui pourraient mettre à risque la sécurité du patient	Reconnaître un événement indésirable ou un accident évité de justesse	Eviter de nuire au patient et aux autres personnes impliquées dans l'événement en agissant immédiatement quand les risques se présentent	Annoncer la survenue d’un événement indésirable au patient	Participer, en temps opportun, à l'analyse d'un événement indésirable, ainsi qu'à la réflexion et la planification d'actions à mener pour éviter qu'il ne se reproduise	Appréhender la complexité des soins et tenir compte de ce qui la rend difficile (l’aménagement du lieu de travail, les ressources humaines disponibles, la technologie, les limites humaines)	Poser des questions et oser s’exprimer lorsqu’on observe des pratiques risquées	Encourager les patients et l’équipe soignante à exprimer leurs inquiétudes par rapport aux pratiques risquées	Anticiper les effets des systèmes de santé (par exemple: l’organisation et la gestion du travail, le milieu de travail, les politiques, les ressources, la communication et autres procédures) en cas d'événements indésirables	Quand je vois un membre de l’équipe agir de façon non sécuritaire en milieu clinique, je me sens à l’aise de lui en parler	Je crains les répercussions si je commets une erreur grave	Je trouve difficile de questionner les décisions ou les actions des supérieurs hiérarchiques	Dans la pratique clinique, la discussion autour des événements indésirables met plus l’accent sur la responsabilité des éléments systémiques que sur celles des individu(s) impliqués dans l’événement en question	Commentaires libres :
1	11	fr	565244466	6344	20	N	Plutôt d’accord	Plutôt d’accord	Plutôt d’accord	Plutôt d’accord	Plutôt d’accord	Plutôt d’accord	Plutôt d’accord	Plutôt d’accord	Plutôt d’accord	Plutôt d’accord	Plutôt d’accord	Plutôt d’accord	Plutôt d’accord	Plutôt d’accord	Plutôt d’accord	Plutôt d’accord	Plutôt d’accord	Je ne sais pas	Plutôt d’accord	Plutôt d’accord	Plutôt d’accord	Plutôt d’accord	Plutôt d’accord	Plutôt d’accord	Plutôt d’accord	Plutôt d’accord	Plutôt d’accord	Plutôt d’accord	Plutôt d’accord	Plutôt pas d’accord	Plutôt pas d’accord
2	11	fr	1735311452	2948	10	H	Tout à fait d’accord	Tout à fait d’accord	Tout à fait d’accord	Tout à fait d’accord	Plutôt d’accord	Tout à fait d’accord	Tout à fait d’accord	Tout à fait d’accord	Plutôt d’accord	Tout à fait d’accord	Tout à fait d’accord	Tout à fait d’accord	Tout à fait d’accord	Plutôt d’accord	Plutôt d’accord	Plutôt d’accord	Plutôt d’accord	Plutôt d’accord	Plutôt d’accord	Tout à fait d’accord	Tout à fait d’accord	Plutôt d’accord	Tout à fait d’accord	Tout à fait d’accord	Tout à fait d’accord	Tout à fait d’accord	Plutôt d’accord	Plutôt d’accord	Plutôt pas d’accord	Tout à fait d’accord	Tout à fait d’accord
3	11	fr	1049061001	5293	5	A	Tout à fait d’accord	Tout à fait d’accord	Plutôt d’accord	Plutôt d’accord	Tout à fait d’accord	Plutôt d’accord	Tout à fait d’accord	Tout à fait d’accord	Tout à fait d’accord	Tout à fait d’accord	Tout à fait d’accord	Tout à fait d’accord	Tout à fait d’accord	Tout à fait d’accord	Tout à fait d’accord	Tout à fait d’accord	Tout à fait d’accord	Tout à fait d’accord	Tout à fait d’accord	Tout à fait d’accord	Tout à fait d’accord	Tout à fait d’accord	Plutôt d’accord	Tout à fait d’accord	Tout à fait d’accord	Tout à fait d’accord	Tout à fait d’accord	Tout à fait d’accord	Plutôt d’accord	Tout à fait d’accord	Tout à fait d’accord
4	0	fr	1308283332
5	11	fr	2025678560	3285	8	M	Tout à fait d’accord	Tout à fait d’accord	Pas du tout d’accord	Plutôt d’accord	Tout à fait d’accord	Je ne sais pas	Tout à fait d’accord	Tout à fait d’accord	Je suis partagé(e)	Tout à fait d’accord	Tout à fait d’accord	Tout à fait d’accord	Tout à fait d’accord	Tout à fait d’accord	Tout à fait d’accord	Plutôt d’accord	Plutôt d’accord	Tout à fait d’accord	Tout à fait d’accord	Plutôt d’accord	Tout à fait d’accord	Pas du tout d’accord	Tout à fait d’accord	Plutôt d’accord	Plutôt d’accord	Tout à fait d’accord	Plutôt d’accord	Je ne sais pas	Tout à fait d’accord	Plutôt pas d’accord	Je ne sais pas
6	11	fr	843297733	4145	23	L	Tout à fait d’accord	Tout à fait d’accord	Tout à fait d’accord	Tout à fait d’accord	Tout à fait d’accord	Plutôt d’accord	Tout à fait d’accord	Tout à fait d’accord	Tout à fait d’accord	Tout à fait d’accord	Tout à fait d’accord	Tout à fait d’accord	Tout à fait d’accord	Tout à fait d’accord	Tout à fait d’accord	Plutôt d’accord	Tout à fait d’accord	Tout à fait d’accord	Plutôt d’accord	Plutôt d’accord	Plutôt d’accord	Tout à fait d’accord	Tout à fait d’accord	Plutôt d’accord	Tout à fait d’accord	Tout à fait d’accord	Plutôt d’accord	Je suis partagé(e)	Plutôt d’accord	Plutôt d’accord	Plutôt d’accord
7	11	fr	1983219397	3157	26	L	Plutôt d’accord	Plutôt d’accord	Tout à fait d’accord	Tout à fait d’accord	Plutôt d’accord	Je suis partagé(e)	Je suis partagé(e)	Je suis partagé(e)	Je suis partagé(e)	Plutôt d’accord	Tout à fait d’accord	Tout à fait d’accord	Plutôt d’accord	Tout à fait d’accord	Tout à fait d’accord	Tout à fait d’accord	Tout à fait d’accord	Plutôt d’accord	Tout à fait d’accord	Plutôt d’accord	Tout à fait d’accord	Tout à fait d’accord	Tout à fait d’accord	Tout à fait d’accord	Tout à fait d’accord	Plutôt d’accord	Tout à fait d’accord	Tout à fait d’accord	Tout à fait d’accord	Plutôt d’accord	Plutôt d’accord
8	11	fr	1405941021	6087	19	F	Tout à fait d’accord	Plutôt d’accord	Tout à fait d’accord	Tout à fait d’accord	Plutôt d’accord	Je suis partagé(e)	Je suis partagé(e)	Je suis partagé(e)	Plutôt d’accord	Je suis partagé(e)	Tout à fait d’accord	Plutôt d’accord	Tout à fait d’accord	Tout à fait d’accord	Tout à fait d’accord	Plutôt d’accord	Plutôt d’accord	Tout à fait d’accord	Tout à fait d’accord	Tout à fait d’accord	Plutôt d’accord	Plutôt d’accord	Je suis partagé(e)	Tout à fait d’accord	Plutôt d’accord	Plutôt d’accord	Plutôt d’accord	Plutôt pas d’accord	Tout à fait d’accord	Plutôt d’accord	Plutôt d’accord
9		fr	1864567647
10	11	fr	819316973	1822	29	M	Tout à fait d’accord	Tout à fait d’accord	Tout à fait d’accord	Plutôt d’accord	Tout à fait d’accord	Je ne sais pas	Tout à fait d’accord	Tout à fait d’accord	Tout à fait d’accord	Tout à fait d’accord	Tout à fait d’accord	Tout à fait d’accord	Tout à fait d’accord	Tout à fait d’accord	Tout à fait d’accord	Tout à fait d’accord	Tout à fait d’accord	Tout à fait d’accord	Tout à fait d’accord	Tout à fait d’accord	Tout à fait d’accord	Tout à fait d’accord	Plutôt d’accord	Plutôt d’accord	Tout à fait d’accord	Tout à fait d’accord	Plutôt d’accord	Tout à fait d’accord	Tout à fait d’accord	Je ne sais pas	Je ne sais pas
11	1	fr	1302449711	2948	10	H
12	11	fr	1881102666	5308	22	M	Plutôt d’accord	Plutôt d’accord	Tout à fait d’accord	Plutôt d’accord	Plutôt d’accord	Plutôt d’accord	Plutôt d’accord	Tout à fait d’accord	Je suis partagé(e)	Je suis partagé(e)	Tout à fait d’accord	Tout à fait d’accord	Plutôt d’accord	Je suis partagé(e)	Je suis partagé(e)	Je suis partagé(e)	Je suis partagé(e)	Plutôt d’accord	Je suis partagé(e)	Plutôt d’accord	Plutôt d’accord	Plutôt d’accord	Je suis partagé(e)	Plutôt d’accord	Plutôt d’accord	Plutôt d’accord	Je suis partagé(e)	Je suis partagé(e)	Tout à fait d’accord	Tout à fait d’accord	Je suis partagé(e)
13	11	fr	1432490769	171	8	A	Tout à fait d’accord	Plutôt d’accord	Plutôt d’accord	Plutôt d’accord	Plutôt d’accord	Plutôt d’accord	Plutôt d’accord	Plutôt d’accord	Tout à fait d’accord	Plutôt d’accord	Plutôt d’accord	Plutôt d’accord	Plutôt d’accord	Plutôt d’accord	Plutôt d’accord	Plutôt d’accord	Plutôt d’accord	Plutôt d’accord	Je suis partagé(e)	Plutôt d’accord	Plutôt d’accord	Plutôt d’accord	Plutôt d’accord	Plutôt d’accord	Plutôt d’accord	Plutôt d’accord	Plutôt d’accord	Je suis partagé(e)	Plutôt d’accord	Plutôt pas d’accord	Plutôt d’accord
14	11	fr	102719943	8070	18	D	Tout à fait d’accord	Tout à fait d’accord	Je ne sais pas	Plutôt d’accord	Plutôt d’accord	Plutôt d’accord	Plutôt d’accord	Je ne sais pas	Tout à fait d’accord	Tout à fait d’accord	Tout à fait d’accord	Tout à fait d’accord	Tout à fait d’accord	Plutôt d’accord	Plutôt d’accord	Plutôt d’accord	Tout à fait d’accord	Je ne sais pas	Tout à fait d’accord	Plutôt d’accord	Tout à fait d’accord	Plutôt d’accord	Je ne sais pas	Je ne sais pas	Tout à fait d’accord	Tout à fait d’accord	Je ne sais pas	Plutôt d’accord	Plutôt d’accord	Pas du tout d’accord	Je ne sais pas
15		fr	1828030886
16	11	fr	1348637779	4500	20	N	Tout à fait d’accord	Plutôt d’accord	Je ne sais pas	Tout à fait d’accord	Tout à fait d’accord	Tout à fait d’accord	Tout à fait d’accord	Tout à fait d’accord	Tout à fait d’accord	Tout à fait d’accord	Tout à fait d’accord	Tout à fait d’accord	Tout à fait d’accord	Tout à fait d’accord	Tout à fait d’accord	Tout à fait d’accord	Tout à fait d’accord	Tout à fait d’accord	Tout à fait d’accord	Tout à fait d’accord	Tout à fait d’accord	Tout à fait d’accord	Tout à fait d’accord	Tout à fait d’accord	Tout à fait d’accord	Tout à fait d’accord	Tout à fait d’accord	Tout à fait d’accord	Pas du tout d’accord	Pas du tout d’accord	Pas du tout d’accord
17	11	fr	657080832	6315	28	I	Plutôt d’accord	Je suis partagé(e)	Plutôt d’accord	Plutôt d’accord	Plutôt d’accord	Je suis partagé(e)	Plutôt d’accord	Plutôt d’accord	Plutôt d’accord	Plutôt d’accord	Plutôt d’accord	Plutôt d’accord	Plutôt d’accord	Plutôt d’accord	Plutôt d’accord	Plutôt d’accord	Je suis partagé(e)	Je suis partagé(e)	Je suis partagé(e)	Plutôt d’accord	Tout à fait d’accord	Je suis partagé(e)	Plutôt d’accord	Je suis partagé	Plutôt d’accord	Je suis partagé(e)	Je suis partagé(e)	Je suis partagé(e)	Plutôt d’accord	Plutôt d’accord	Plutôt d’accord
18		fr	297742365
19	11	fr	1031130620	6998	12	M	Tout à fait d’accord	Plutôt d’accord	Pas du tout d’accord	Pas du tout d’accord	Plutôt d’accord	Plutôt d’accord	Tout à fait d’accord	Tout à fait d’accord	Plutôt d’accord	Tout à fait d’accord	Tout à fait d’accord	Tout à fait d’accord	Tout à fait d’accord	Tout à fait d’accord	Tout à fait d’accord	Tout à fait d’accord	Tout à fait d’accord	Tout à fait d’accord	Tout à fait d’accord	Tout à fait d’accord	Pas du tout d’accord	Tout à fait d’accord	Tout à fait d’accord	Plutôt d’accord	Tout à fait d’accord	Tout à fait d’accord	Tout à fait d’accord	Je suis partagé(e)	Tout à fait d’accord	Je suis partagé(e)	Je ne sais pas
20		fr	785019119
21		fr	1630607311
22	11	fr	1918929710	4031	27	A	Plutôt d’accord	Plutôt d’accord	Plutôt d’accord	Plutôt d’accord	Plutôt d’accord	Plutôt d’accord	Je suis partagé(e)	Plutôt d’accord	Je suis partagé(e)	Plutôt d’accord	Je suis partagé(e)	Je suis partagé(e)	Je suis partagé(e)	Je suis partagé(e)	Je suis partagé(e)	Je suis partagé(e)	Plutôt d’accord	Je suis partagé(e)	Je suis partagé(e)	Je suis partagé(e)	Je suis partagé(e)	Plutôt d’accord	Plutôt pas d’accord	Plutôt pas d’accord	Plutôt d’accord	Plutôt d’accord	Je suis partagé(e)	Tout à fait d’accord	Je suis partagé(e)	Plutôt pas d’accord	Plutôt d’accord
23	11	fr	311057292	4101	30	A	Tout à fait d’accord	Plutôt d’accord	Plutôt d’accord	Plutôt d’accord	Je suis partagé(e)	Je suis partagé(e)	Je suis partagé(e)	Plutôt d’accord	Plutôt d’accord	Plutôt d’accord	Plutôt d’accord	Plutôt d’accord	Plutôt d’accord	Plutôt d’accord	Plutôt d’accord	Plutôt d’accord	Je suis partagé(e)	Plutôt d’accord	Plutôt d’accord	Plutôt d’accord	Plutôt d’accord	Plutôt d’accord	Je suis partagé(e)	Plutôt d’accord	Plutôt d’accord	Plutôt d’accord	Je suis partagé(e)	Plutôt d’accord	Plutôt pas d’accord	Je suis partagé(e)	Je suis partagé(e)
24		fr	2015456383
25	11	fr	1289070800	5125	21	F	Plutôt d’accord	Plutôt d’accord	Plutôt d’accord	Plutôt d’accord	Plutôt d’accord	Plutôt d’accord	Plutôt d’accord	Tout à fait d’accord	Tout à fait d’accord	Tout à fait d’accord	Plutôt d’accord	Je suis partagé(e)	Tout à fait d’accord	Plutôt d’accord	Plutôt d’accord	Je suis partagé(e)	Plutôt d’accord	Plutôt d’accord	Plutôt d’accord	Tout à fait d’accord	Tout à fait d’accord	Tout à fait d’accord	Tout à fait d’accord	Plutôt d’accord	Je suis partagé(e)	Plutôt d’accord	Plutôt d’accord	Je suis partagé(e)	Plutôt d’accord	Plutôt pas d’accord	Plutôt d’accord
26		fr	46908292
27	11	fr	2109966527	9016	31	C	Tout à fait d’accord	Plutôt d’accord	Pas du tout d’accord	Je suis partagé(e)	Plutôt d’accord	Plutôt d’accord	Je suis partagé(e)	Tout à fait d’accord	Plutôt d’accord	Plutôt d’accord	Tout à fait d’accord	Tout à fait d’accord	Tout à fait d’accord	Tout à fait d’accord	Tout à fait d’accord	Plutôt d’accord	Tout à fait d’accord	Plutôt d’accord	Plutôt d’accord	Plutôt d’accord	Tout à fait d’accord	Tout à fait d’accord	Tout à fait d’accord	Tout à fait d’accord	Tout à fait d’accord	Tout à fait d’accord	Tout à fait d’accord	Tout à fait d’accord	Plutôt d’accord	Plutôt d’accord	Je suis partagé(e)
