# Supplementary material for: Effect of an interprofessional simulation program on patient safety competencies of healthcare professionals in Switzerland: a before and after study
Source: J Educ Eval Health Prof. 2023 Aug 28;20:25. doi: 10.3352/jeehp.2023.20.25 (PMC10519772; doi:10.3352/jeehp.2023.20.25)
Supplement: Supplementary file 3 [file jeehp-20-25-dataset3.xlsx]

## Sheet: Tout
Id_gen	Id	Profession	Gender	Age	Years_of_experience	Experience_simulation	Satisfaction_simulation	Last_simulation	T1_clinical_safety	T1_C1	T1_C2	T1_C3	T1_C4	T1_C5	T1_C6	T1_speaking_up	T2_clinical_safety	T2_C1	T2_C2	T2_C3	T2_C4	T2_C5	T2_C6	T2_speaking_up	T3_clinical_safety	T3_C1	T3_C2	T3_C3	T3_C4	T3_C5	T3_C6	T3_speaking_up	T4_clinical_safety	T4_C1	T4_C2	T4_C3	T4_C4	T4_C5	T4_C6	T4_speaking_up
3157L26	1	2	1	25	0.166667	1	4	0.666667	4.5	3.5	4.33333	4.33333	4	4.33333	4	3.75	4.75	4.25	4.16667	4.66667	2.33333	3	3	3.75								3.75	4.5	4.75	3.33333	4.66667	5	4.66667	4.75	4.5
3285M08	2	1	1	25	3	1	4	0.166667	2.75	5	3.83333	5	3.33333	4.66667	4	4.25																	3.75	4.25	3.83333	5	4.66667	4.66667	3.75	1.75
3641J24	3	3	2	29	1.25	1	3	0.5	4.5		4.33333	4.33333					4.25	3	4	4	3.33333	4	3.25	3.5								3.5
5293A05	4	1	1														3.25	4.5	4.83333	5	5	4.33333	4.75	4.5	5	4.25	4.33333	5	5	5	5	4.5	4.5	5	4.83333	5	5	5	4.75	4.75
5636T27	5	3	1	42	10.8333	0			5	4	5	4.33333	4.66667	4	4.25	4.5	5	4.75	4.5	5	4.33333	4.66667	4.25	4.75	5	4.5	4.16667	4.33333	5	5	4.75	4.75
6087F19	6	2	2	24	0.25	1	4	0.666667	4	3.5	2.66667	3.66667	3.66667	4.33333	3.75	3.75	4.25	4	4.66667	4	4	4	4	3.75	4.75	4.25	4.16667	4.33333	4.33333	4.33333	4.75	3.75	4.75	4.25	3.33333	4.66667	4.66667	4.66667	4	3.75
0171A08	7	3	2														4.25	3.5	4.16667	4	3.33333	3	3.5	3.25								3.25	4.25	4	4.16667	4	4	3.66667	4	3.25
6628D05	8	2	1	25	0.416667	1	3	1	4.5								4.25	4.5	3.33333	4	3.66667	4.33333	4.5	2.75								2.75
8070D18	9	1	1														4.75	4.75	4.16667	5	4.66667	4.66667	3.75	2.5								2.5	3.5	2.5	3.66667	5	4	3.33333	3.25	2.25
8825C08	10	1	1	36	11	1	4	1	4.5	3	3.33333	4.66667	3.66667	3.66667	3.5	4.25	4	4.5	4.16667	5	4	4.66667	4.25	3.5								3.5
2271M28	11	3	1	28	2.5	1	4	0.25	4.5	3.75	3.5	4	3.66667	3.33333	3.75	2.5	4.5	3.75	3.66667	3.66667	3.66667	3.66667	3.5	3.5								3.5
4031A27	12	3	2	30	3.5	1	3	2	5	3.5	4.5	4.33333	4.33333	3	4	3.75	4	3	3.66667	4	3.33333	3	3	3.5								3.5	4	3.25	3.66667	3	3	3.33333	3	3.5
4500N20	13	1	1	38	18.6667	1	4	1									5	5	4.83333	5	5	5	5	2.5	4.75	5	5	5	5	5	5	2.5	3.5	5	5	5	5	5	5	2
5125F21	14	2	1	50	26.5	1	4	1.5	3.75	4.75	4	4	4	4	5	3.5	4.25	4	4.66667	5	3.66667	4	4.75	3.5	4.25	4.25	4.83333	4.33333	4	4	4.75	3.5	4	3.75	4.5	4	3.66667	4	5	3.25
5308M22	15	2	1	33	0.75	1	3	1.5	4.25	4	3.66667	4	4	5	4.5	4.5	4.25	4	3.5	4	4	4.33333	4	4.25								4.25	4.25	3.75	3.83333	4.66667	3	3.33333	3.75	4
6315I28	16	2	1	48	24.1667	0			4.25	4	3.5	4	4	4	3.5	3.5																	3.75	3.25	3.83333	4	4	3	4	3.75
7242N24	17	2	1																						5	5	5	5	5	5	5
2839A06	18	3	2																						5	5	5	5	5	5	5
3885F27	19	2	2														4.25	4	3.5	4	4.33333	3.33333	3.5	4.25								4.25
4101A30	20	2	1														5	3.5	3.83333	4	3.66667	3	4	3								3	4.25	3.75	3.5	4	4	3.66667	3.75	3
6443B27	21	2	1	48		1	4	0.5	4.75	3.75	3.66667	4.33333	3.66667	3	3.25	3.25
6998M12	22	1	1	28	2.83333	1	4	2	3.75	5	4.5	5	4.66667	5	5	3.75																	2.75	4.75	4.5	5	5	5	4	2.75
9016C31	23	2	1														3	3.5	4.16667	4	4	4	3.5	2.25								2.25	3.25	5	4	5	4.66667	4.33333	4.75	4
0984C10	24	3	1	29	2.5	1	4	0.583333	5	4.5	4.66667	4.33333	4	4	4.5	3.25	4.25	4	4.66667	4	4	3.66667	4.5	3.5	4.25	4	4.16667	4.33333	4	4	4.75	3.5
6300L25	25	2	1	29	3.08333	1	3	2	3.25		4.16667	3.67
1108A01	26	2	1	35	12	0			4.25	4	4.83333	5	4	4	3.25	2.5	4	4	4	4	4	4	3.75	4								4
1240F18	27	2	1	54	31.8333	1	4	3	5	5	4.66667	5	5	4.66667	5	4									5	4.75	4.5	4.66667	5	4.66667	5
2424G16	28	3	2														4.25	4	4	4	4	3.33333	4	3.5								3.5
1374L21	29	2	1	28	3	1	4	1.5	5	3.75	4.33333	4	4	3.33333	4.25	3.5
1526T03	30	3	1	49	22	0			3.75	3.5	3.16667	3	3	3	3.75	3.75
4145L23	31	2	1														4.25	4.25	4.16667	3.33333	4	4	4.25	3.5	5	4.25	4.16667	5	4	4.66667	4.75	3.5	5	4.5	4.83333	5	4.66667	4.66667	4.5	3.75
6344N20	32	2	1	47	24.0833	0			4	5	3.5	4	4	3.33333	4.5	3									4	4	4	4	4	4	4		4	4	4	4	4	2.66667	4	3
7627M19	33	1	1	51	31.4167	0			4.5	4.5	4	4	4	4.66667	3.75	3.75	3.5	4.25	3.33333	4.66667	2.66667	2.33333	5	3.75								3.75
1822M29	34	1	1																						2.5	3.25	5	5	4.33333	4.66667	3.75		4.75	4.5	4.16667	5	5	5	4.75	2.5
2948H10	35	2	1														5	4.5	4.83333	4.33333	4.33333	4.33333	4.25	3	4.75	4.75	4.33333	5	4.66667	5	4.5	3	5	4.75	4.66667	5	4	4	4.75	4
3030M15	36	1	1														5	5	5	5	5	5	4.5	5	5	5	4	5	5	5	4.5	5
9745J08	37	3	2																						4	4	3.66667	4	4	3.66667	3.5
